# Supplementary material for: Design, Synthesis and Biological Evaluation of Novel Pyrazolo[1,2,4]triazolopyrimidine Derivatives as Potential Anticancer Agents
Source: Molecules. 2021 Jul 2;26(13):4065. doi: 10.3390/molecules26134065 (PMC8271544; doi:10.3390/molecules26134065)
Supplement: Supplementary file 1 [file molecules-26-04065-s001.zip]

Archive with 1 entries (1 files):
- molecules-1268264-supplementary.pdf
